# Supplementary material for: Reliable enumeration of malaria parasites in thick blood films using digital image analysis
Source: Malar J. 2009 Sep 23;8:218. doi: 10.1186/1475-2875-8-218 (PMC2761936; doi:10.1186/1475-2875-8-218)
Supplement: Additional file 1 — Manual and digital counts of all images (n = 497). Excel spreadsheet; data are grouped by slide identifier; manual and digital counts for each image, and the aggregated count for each slide, are provided. [file 1475-2875-8-218-S1.xls]

## Sheet: Sheet1
Slide no.	BF3A		BF5A		BF6A		BF7A		BF8A		BF9A		BF10A		BF13A		BF18A		AMI3A		AMI26		AMI32		BF7Ab		BF8Ab		BF9Ab		BF13Ab		BF15A		BF16A		BF17A		AMI3b			Total
Count	Manual	Digital	Manual	Digital	Manual	Digital	Manual	Digital	Manual	Digital	Manual	Digital	Manual	Digital	Manual	Digital	Manual	Digital	Manual	Digital	Manual	Digital	Manual	Digital	Manual	Digital	Manual	Digital	Manual	Digital	Manual	Digital	Manual	Digital	Manual	Digital	Manual	Digital	Manual	Digital		Manual	Digital
	152	158	161	165	375	379	382	392	16	14	27	26	34	26	84	71	1033	997	17	20	8	2	251	264	302	301	13	11	13	10	105	103	186	189	604	600	396	416	11	11
	164	168	159	158	320	315	337	352	7	4	28	27	42	43	84	68	983	961	18	18	0	6	225	222	290	298	19	16	12	9	77	78	213	214	668	659	358	358	13	8
	142	143	162	168	365	367	335	344	11	9	34	32	36	32	90	66	1028	987	21	20	3	3	246	255	288	301	10	9	16	7	75	76	192	185	609	591	312	317	10	11
	111	108	150	150	363	361	384	414	14	5	22	22	36	34	92	78	926	914	14	17	1	3	259	248	274	280	10	12	20	25	77	74	191	209	694	663	330	358	10	11
	162	158	154	149	368	376	363	372	11	9	25	23	35	23	110	100	990	963	11	10	4	2	240	283	236	239	11	9	15	15	50	49	205	225	587	568	296	311	14	10
	190	199	170	175	390	392	364	367	16	12	26	28	49	29	94	80	940	938	11	14	1	2	224	231	253	265	15	13	11	6	91	94	187	185	621	600	342	361	18	18
	185	185	183	184	411	409	411	419	12	4	21	18	52	48	74	72	882	871	29	31	3	12	260	284	246	261	14	22	16	9	76	74	192	198	618	595	312	324	11	9
	166	176	176	174	230	236	379	383	11	13	28	25	52	44	102	90	930	902	21	23	6	0	288	325	305	306	18	13	21	19	79	81	199	194	659	660	340	360	13	11
	165	159	181	184	516	489	429	435	12	11	11	9	44	38	85	83	972	947	23	35	2	5	285	280	300	293	9	8	25	17	58	59	175	182	590	562	299	307	9	6
	129	125	205	211	459	440	411	423	14	12	17	17	47	50	111	105	991	945	16	18	6	6	252	278	297	310	20	21	17	18	66	65	204	206	671	650	320	323	11	8
	218	220	168	174	412	396	435	452	22	8	28	29	18	17	101	89	1001	970	20	19	5	11	224	222	299	308	14	10	21	24	62	60	219	219	571	557	277	286	14	23
	235	234	190	188	420	392	422	412	17	14	22	25	55	30	118	117	1077	1026	15	14	7	10	231	231	276	277	14	14	11	10	38	35	199	201	605	603	284	293	11	8
	191	211	190	190	418	402	418	423	20	15	30	26	37	33	118	101	1038	1030	22	18	5	7	273	263	344	350	11	10	18	15	54	52	190	183	541	532	263	268	12	11
	191	195	188	202	300	291	331	344	16	18	27	28	55	46	95	91	797	761	19	26	9	7	292	325	351	353	11	9	20	18	65	63	209	207	534	505	277	282	11	9
	273	278	215	212	423	408	391	407	13	11	30	32	35	52	103	94	892	859	12	13	3	5	249	281	329	349	6	5	27	27	51	48	187	187	560	586	288	296	14	20
	268	262	174	168	417	412	379	404	12	12	21	22	36	32	117	100	768	737	13	13	8	7	208	239	332	339	8	4	22	22	34	33	152	152	525	526	300	311	15	13
	219	211	202	204	419	405	392	399	17	19	20	17	39	36	92	75	1018	1017	15	13	4	4	213	218	368	378	10	8	27	25	40	43	162	158	530	517	224	230	13	15
	200	198	201	204	546	524	334	318	14	14	31	31	49	42	100	85	789	755	20	20	5	11	191	211	344	341	11	10	13	13	35	36	141	138	583	640	262	269	6	9
	239	245	181	178	541	508	374	354	21	15	24	23	39	31	105	86	866	854	20	12	11	7	206	226	345	373	4	3	27	28	36	37	151	150	527	508	207	212	9	10
	260	264	174	173	508	484	386	385	8	9	30	38	31	27	83	78	860	884	18	10	7	1	206	195	415	426	6	3	17	16	41	37	124	120	494	497	217	221	7	7
	153	157	187	186	401	392	359	331	12	11	38	34	49	46	97	89	710	710	14	10	6	6	226	245	378	393	2	2			46	44	113	103	374	580	195	192	12	16
	262	260	218	216	533	529	377	396	13	12	34	20	30	21	85	63	768	757	16	16	6	6	197	211	379	390	4	5			44	38	113	109	462	452	189	188	6	5
	242	249	192	190	464	457	349	360	9	9	17	23	40	30	116	109	750	746	11	20	7	2	166	180	350	358	6	14			21	19			582	573	175	164	9	6
	231	235	175	177	547	539	342	344	12	15	23	21	26	26	111	95	769	748	13	13	2	2	196	203	367	362	3	4			33	34			540	540	171	172	11	11
	274	273	160	160	540	535	289	285	14	14	20	23	37	34	79	73	699	677	15	15	8	13	211	229	391	400	3	3			19	24			516	509	173	180	11	6
																											3	3
																											6	6
																											9	11
																											12	12
																											9	7
Aggregate manual	5022		4516		10686		9373		344		634		1003		2446		22477		424		127		5819		8059		291		369		1373		3904		14265		6807		281			98220
Aggregate digital		5071		4540		10438		9515		289		619		870		2158		21956		438		140		6149		8251		277		333		1356		3914		14273		6999		272			97858
